# Supplementary material for: Increased Ingestion of Hydroxy-Methionine by Both Sows and Piglets Improves the Ability of the Progeny to Counteract LPS-Induced Hepatic and Splenic Injury with Potential Regulation of TLR4 and NOD Signaling
Source: Antioxidants (Basel). 2022 Feb 6;11(2):321. doi: 10.3390/antiox11020321 (PMC8868084; doi:10.3390/antiox11020321)
Supplement: Supplementary file 1 [file antioxidants-11-00321-s001.zip]

Archive with 1 entries (1 files):
- antioxidants-1566778-supplementary.pdf
